# Supplementary material for: A novel and ubiquitous miRNA-involved regulatory module ensures precise phosphorylation of RNA polymerase II and proper transcription
Source: PLoS Pathog. 2024 Apr 19;20(4):e1012138. doi: 10.1371/journal.ppat.1012138 (PMC11062530; doi:10.1371/journal.ppat.1012138)
Supplement: S1 Table — (XLSX) [file ppat.1012138.s002.xlsx]

## Sheet: Sheet1
列1	列2	列3	列4	列5	列6	列7
miRNA	scaffold_id	miranda		RNAhybrid		Annotations
		Score	mfe（kcal/mol）	mfe(kcal/mol)	p-value
pcamiR1	506799_3-utr(PHYCAscaffold_22:489896-490171-)	144	-23.57	-27	0.02741	Protein tyrosine phosphatase IVA1
pcamiR1	507023_3-utr(PHYCAscaffold_24:129576-130850+)	140	-26.31	-31.4	0.03179	Cytoskeleton-associated protein and related proteins
pcamiR1	549942_3-utr(PHYCAscaffold_34:465075-465149+)	145	-27.32	-32.4	5.8e-05	FKBP-type peptidyl-prolyl cis-trans isomerase
pcamiR1	532615_3-utr(PHYCAscaffold_6:1169943-1170488-)	145	-16.74	-28.9	0.03026	PHD Zn-finger protein
pcamiR1	504366_3-utr(PHYCAscaffold_7:991302-991724-)	153	-19.76	-28.6	0.023616	Tyrosine kinase specific for activated (GTP-bound) p21cdc42Hs
pcamiR1	529920_3-utr(PHYCAscaffold_51:277084-277830-)	153	-25.08	-30.8	0.019089	Rieske [2Fe-2S] domain
pcamiR1	507608_3-utr(PHYCAscaffold_29:12208-13209+)	153	-25.4	-33.8	0.00699	GTP-binding protein SEC4, small G protein superfamily, and related Ras family GTP-binding proteins
pcamiR1	565161_3-utr(PHYCAscaffold_17:345059-345748+)	160	-34	-37.1	0.000702	unknown
pcamiR1	570453_3-utr(PHYCAscaffold_37:291478-291710-)	152	-27.82	-34	0.000383	GTPase Rab1/YPT1, small G protein superfamily, and related GTP-binding proteins
pcamiR1	505409_3-utr(PHYCAscaffold_13:166224-166442+)	141	-20.51	-26.7	0.021686	Vacuole membrane protein VMP1
pcamiR1	510331_3-utr(PHYCAscaffold_58:222700-222970-)	140	-19.84	-30.9	0.00303	unknown
pcamiR1	558412_3-utr(PHYCAscaffold_1:1657293-1657504-)	150	-25.36	-30.8	0.001993	unknown
pcamiR1	536743_3-utr(PHYCAscaffold_61:330248-331141+)	145	-24.38	-30	0.037091	MAP kinase activity
pcamiR1	504061_3-utr(PHYCAscaffold_5:1363741-1364293-)	167	-23.55	-29.2	0.026488	unknown
pcamiR1	547497_3-utr(PHYCAscaffold_25:97127-97248-)	142	-18.84	-27.9	0.003297	Cdk activating kinase (CAK)/RNA polymerase II transcription initiation/nucleotide excision repair factor TFIIH/TFIIK, kinase subunit CDK7
pcamiR1	552088_3-utr(PHYCAscaffold_46:240888-242565+)	144	-18.1	-37.2	0.003226	unknown
pcamiR1	547368_3-utr(PHYCAscaffold_24:550223-550430-)	169	-35.09	-36.1	8.8e-05	Histone acetyltransferase SAGA/ADA, catalytic subunit PCAF/GCN5 and related proteins
pcamiR1	502803_3-utr(PHYCAscaffold_1:1611996-1612104+)	143	-12.36	-25.4	0.012451	Protein ENHANCED DISEASE RESISTANCE 2, C-terminal
pcamiR1	546081_3-utr(PHYCAscaffold_20:143428-143545+)	144	-24.02	-31.3	0.000384	NADP+-dependent malic enzyme
pcamiR1	562802_3-utr(PHYCAscaffold_10:555362-555857-)	165	-20.62	-28.1	0.039455	Peroxidase, family 2
pcamiR1	502777_3-utr(PHYCAscaffold_1:1495881-1496459-)	148	-24.68	-28.6	0.038772	SCF ubiquitin ligase, Skp1 component
pcamiR1	509410_3-utr(PHYCAscaffold_44:512709-512806-)	141	-33.19	-38.1	3e-06	Tyrosine kinase specific for activated (GTP-bound) p21cdc42Hs
pcamiR1	505438_3-utr(PHYCAscaffold_13:516269-516356-)	142	-16.46	-26.9	0.003073	unknown
pcamiR1	536136_3-utr(PHYCAscaffold_48:106684-107935-)	145	-26.64	-33.7	0.010413	Nuclear cap-binding complex, subunit NCBP1/CBP80
pcamiR1	507518_3-utr(PHYCAscaffold_28:264789-264959-)	153	-26.92	-30.8	0.001229	C-type lectin
pcamiR1	547538_3-utr(PHYCAscaffold_25:247017-247504+)	144	-16.48	-38.1	0.000207	unknown
pcamiR1	511699_3-utr(PHYCAscaffold_95:69065-69521+)	145	-25.13	-29.2	0.019472	20S proteasome, regulatory subunit alpha type PSMA4/PRE9
pcamiR1	504908_3-utr(PHYCAscaffold_10:438858-439334-)	146	-24.9	-28.1	0.037136	NUDIX domain
pcamiR1	528091_3-utr(PHYCAscaffold_26:675029-675253+)	150	-17.11	-25.3	0.049962	Uncharacterized conserved protein, contains WD40 repeats
pcamiR1	530562_3-utr(PHYCAscaffold_68:280923-281179+)	141	-24.41	-30.1	0.004275	Nucleolar GTPase/ATPase p130
pcamiR1	549748_3-utr(PHYCAscaffold_33:516820-517988+)	152	-23.87	-31.1	0.032317	CCAAT-binding factor, subunit B (HAP2)
pcamiR1	546206_3-utr(PHYCAscaffold_20:408538-408895-)	153	-19.87	-31.7	0.003348	cysteine-type endopeptidase inhibitor activity
pcamiR1	576319_3-utr(PHYCAscaffold_86:133392-134517-)	144	-24.82	-30.5	0.040652	unknown
pcamiR1	504102_3-utr(PHYCAscaffold_6:378529-380190-)	144	-27.65	-31.9	0.036609	Uncharacterized conserved protein
pcamiR1	508785_3-utr(PHYCAscaffold_38:218732-219422+)	142	-17.06	-29.5	0.032306	Myosin class II heavy chain
pcamiR1	535359_3-utr(PHYCAscaffold_35:96785-97610-)	147	-23.57	-34	0.004597	Phospholipase C
pcamiR1	507158_3-utr(PHYCAscaffold_25:246786-247230-)	143	-21.78	-28.4	0.028475	unknown
pcamiR1	534288_3-utr(PHYCAscaffold_22:216585-217122-)	157	-19.4	-29.8	0.019122	Metal-dependent phosphohydrolase
