# Supplementary material for: A novel and ubiquitous miRNA-involved regulatory module ensures precise phosphorylation of RNA polymerase II and proper transcription
Source: PLoS Pathog. 2024 Apr 19;20(4):e1012138. doi: 10.1371/journal.ppat.1012138 (PMC11062530; doi:10.1371/journal.ppat.1012138)
Supplement: S1 Data — (XLSX) [file ppat.1012138.s003.xlsx]

## Sheet: Sheet1
Excel spreadsheet containing, in separate sheets, the underlying numerical data and statistical analysis for Figure panels 1F, 2B, 2C, 2G, 3C, 3D, 3E, 3G, 4B, 4C, 4E, 4H, 5C, 5D, 5F, 5H, 6G, 8A, 8B, 8C, 8D, 9A, 9B and 9F.

## Sheet: Fig.1F
Relative protein level
		HY			HYSP
	RNPII S5p	1	1.035	1.055	1.355	1.379	1.489
	RNPII	1.018	0.979	1	0.317	0.485	0.447

## Sheet: Fig.2B
Relative gene expression level of PcDCL1
		mean	SD	N
	HY	1	0	3
	HYSP	8.1494	1.27225	3
	SP	1.3882	0.528263	3
	ZO	0.139342	0.033147	3
	CY	0.101109	0.003716	3
	IN-OH	0.083055	0.032435	3
	IN-6H	0.09939	0.024494	3
	IN-12H	0.28188	0.060333	3
	IN-24H	1.21768	0.176632	3
	IN-72H	0.590272	0.121245	3

## Sheet: Fig.2C
Sporangia number
		mean	SD	N
	WT	338.75	62.07	10
	EV	318	30.28	10
	koPcDCL1-1	9.75	7.27	10
	koPcDCL1-2	29.25	11.95	10
	koPcDCL1-3	60	12.49	10
	comPcDCL1	302.88	49.12	10

## Sheet: Fig.2G
Relative protein level
		WT			koPcDCL1			comPcDCL1
	RNPII S5p	1	1.058	1.077	1.413	1.389	1.533	0.92	1.015	0.951
	RNPII	1	1.035	1.088	0.926	0.935	1.041	1.023	1.072	1.059

## Sheet: Fig.3C
Relative expression level of pcamiR1
		pcamiR1 precursor			pcamiR1
		MEAN	SD	N	MEAN	SD	N
	WT-HY	1	0.32	3	1	0.28	3
	WT-HYSP	3.04247	0.92	3	5.50174	1.06	3
	koPcdcl1-HY	3.00008	0.56	3	0.048529	0.01	3
	koPcdcl1-HYSP	24.761	3.67	3	0.052301	0.07	3

## Sheet: Fig.3D
Relative expression level of pcamiR1
	WT	EV	kopcamiR1-1	kopcamiR1-2	kopcamiR1-3	compcamiR1
	1	0.75077	0.00392	0.00692	0.00991	2.3395
	1.23542	1.16725	0.01923	0.00259	0.01501	1.85331
	1.49213	1.85932	0.00598	0.00331	0.02599	2.48802

## Sheet: Fig.3E
Sporangia number
	WT	EV	kopcamiR1-1	kopcamiR1-2	kopcamiR1-3	compcamiR1
	460	314	92	100	25	661
	472	409	133	80	33	438
	490	600	165	110	15	708
	311	317	50	56	0
	409	403	33	82	0
	541	500	120	144	12	560
	624	390	50	111	33	507
	511	517	150	65	50	617
	463	503	122	91	28	425

## Sheet: Fig.3G
Relative protein level
		WT			compcamiR1			kopcamiR1
	RNPII S5p	1	1.105	1.071	0.891	0.935	0.977	4.551	5.793	5.366
	RNPII	1	1	0.0913	0.851	0.995	0.508	2.501	3.833	2.859

## Sheet: Fig.4B
Relative expression level in different stages
		pcamiR1 precursor		PcCDK7
		mean	SD	mean	SD
	Hypha	1	0	1	0
	Hypha with sporangia	2.36	0.36	8.22	1.31
	Sporangia	4.53	0.78	8.61	1.13
	Zoospores	7.67	1.13	10.76	1.56
	Cysts	4.59	0.67	6.945	0.79
	Infection-0 h	6.96	1.21	9.59	0.89
	Infection-6 h	0.92	0.13	5.75	0.45
	Infection-12 h	2.15	0.53	6.33	0.67
	Infection-24 h	0.405	0.09	7.585	1.52
	Infection-72 h	6.4	1.13	7.45	0.99

[truncated: 15 more sheets: Fig.4C, Fig.4E, Fig.4H, Fig.5C, Fig.5D, Fig.5F, Fig.5H, Fig.6G, Fig.8A, Fig.8B, Fig.8C, Fig.8D, Fig.9A, Fig.9B, Fig.9F]
